# Supplementary material for: Identification of Aging-Related Genes Associated With Clinical and Prognostic Features of Hepatocellular Carcinoma
Source: Front Genet. 2021 Jun 23;12:661988. doi: 10.3389/fgene.2021.661988 (PMC8274591; doi:10.3389/fgene.2021.661988)
Supplement: Supplementary file 2 [file Table_2.xls]

## Sheet: Sheet1
Supplementary Table S2. The enriched pathways of the low and high risk scores
NAME	ES	NES	NOM p-val	FDR q-val
KEGG_COMPLEMENT_AND_COAGULATION_CASCADES	-0.827	-2.347	0	0
KEGG_TRYPTOPHAN_METABOLISM	-0.755	-2.189	0	0
KEGG_FATTY_ACID_METABOLISM	-0.842	-2.134	0	0
KEGG_VALINE_LEUCINE_AND_ISOLEUCINE_DEGRADATION	-0.831	-2.123	0	0
KEGG_PRIMARY_BILE_ACID_BIOSYNTHESIS	-0.922	-2.11	0	0
KEGG_RETINOL_METABOLISM	-0.673	-2.016	0	0.001
KEGG_DRUG_METABOLISM_CYTOCHROME_P450	-0.665	-1.989	0	0.001
KEGG_GLYCINE_SERINE_AND_THREONINE_METABOLISM	-0.749	-1.978	0	0.001
KEGG_PROPANOATE_METABOLISM	-0.74	-1.934	0.004	0.003
KEGG_BUTANOATE_METABOLISM	-0.693	-1.913	0.004	0.003
KEGG_PPAR_SIGNALING_PATHWAY	-0.567	-1.835	0.006	0.008
KEGG_BETA_ALANINE_METABOLISM	-0.688	-1.83	0.004	0.008
KEGG_LINOLEIC_ACID_METABOLISM	-0.55	-1.685	0.008	0.038
KEGG_METABOLISM_OF_XENOBIOTICS_BY_CYTOCHROME_P450	-0.542	-1.667	0.026	0.042
KEGG_ARGININE_AND_PROLINE_METABOLISM	-0.487	-1.651	0.012	0.045
KEGG_ALANINE_ASPARTATE_AND_GLUTAMATE_METABOLISM	-0.503	-1.624	0.015	0.052
KEGG_STEROID_HORMONE_BIOSYNTHESIS	-0.514	-1.596	0.024	0.061
KEGG_TYROSINE_METABOLISM	-0.501	-1.593	0.031	0.058
KEGG_PHENYLALANINE_METABOLISM	-0.572	-1.577	0.03	0.062
KEGG_HISTIDINE_METABOLISM	-0.512	-1.552	0.044	0.07
KEGG_ARACHIDONIC_ACID_METABOLISM	-0.427	-1.55	0.01	0.068
KEGG_PYRUVATE_METABOLISM	-0.49	-1.511	0.049	0.084
KEGG_T_CELL_RECEPTOR_SIGNALING_PATHWAY	-0.521	-1.488	0.041	0.067
KEGG_NITROGEN_METABOLISM	-0.499	-1.483	0.046	0.093
KEGG_B_CELL_RECEPTOR_SIGNALING_PATHWAY	-0.491	-1.415	0.044	0.085
KEGG_TGF_BETA_SIGNALING_PATHWAY	-0.454	-1.391	0.049	0.087
KEGG_PYRIMIDINE_METABOLISM	0.651	2.172	0	0
KEGG_SPLICEOSOME	0.794	2.164	0	0
KEGG_BASE_EXCISION_REPAIR	0.771	2.145	0	0
KEGG_RNA_DEGRADATION	0.736	2.139	0	0
KEGG_CELL_CYCLE	0.736	2.114	0	0
KEGG_PURINE_METABOLISM	0.58	2.105	0	0
KEGG_NUCLEOTIDE_EXCISION_REPAIR	0.745	2.084	0	0
KEGG_UBIQUITIN_MEDIATED_PROTEOLYSIS	0.671	2.062	0	0.001
KEGG_OOCYTE_MEIOSIS	0.629	2.043	0	0.002
KEGG_BLADDER_CANCER	0.654	2.001	0	0.004
KEGG_DNA_REPLICATION	0.832	1.985	0	0.005
KEGG_MISMATCH_REPAIR	0.809	1.966	0.002	0.006
KEGG_PROGESTERONE_MEDIATED_OOCYTE_MATURATION	0.627	1.963	0	0.005
KEGG_BASAL_TRANSCRIPTION_FACTORS	0.701	1.958	0	0.005
KEGG_VIBRIO_CHOLERAE_INFECTION	0.607	1.949	0	0.006
KEGG_SNARE_INTERACTIONS_IN_VESICULAR_TRANSPORT	0.655	1.936	0	0.007
KEGG_HOMOLOGOUS_RECOMBINATION	0.773	1.935	0	0.007
KEGG_N_GLYCAN_BIOSYNTHESIS	0.652	1.913	0	0.008
KEGG_PATHOGENIC_ESCHERICHIA_COLI_INFECTION	0.642	1.9	0.002	0.009
KEGG_AMINOACYL_TRNA_BIOSYNTHESIS	0.709	1.88	0.002	0.011
KEGG_ENDOCYTOSIS	0.564	1.875	0.002	0.011
KEGG_EPITHELIAL_CELL_SIGNALING_IN_HELICOBACTER_PYLORI_INFECTION	0.579	1.858	0.004	0.013
KEGG_LYSOSOME	0.566	1.845	0.006	0.016
KEGG_NEUROTROPHIN_SIGNALING_PATHWAY	0.579	1.835	0.002	0.017
KEGG_RNA_POLYMERASE	0.677	1.823	0.008	0.019
KEGG_P53_SIGNALING_PATHWAY	0.547	1.812	0.002	0.021
KEGG_THYROID_CANCER	0.635	1.804	0	0.021
KEGG_FC_GAMMA_R_MEDIATED_PHAGOCYTOSIS	0.595	1.801	0.002	0.021
KEGG_GLYCOSYLPHOSPHATIDYLINOSITOL_GPI_ANCHOR_BIOSYNTHESIS	0.66	1.796	0.008	0.022
KEGG_MTOR_SIGNALING_PATHWAY	0.587	1.794	0.002	0.022
KEGG_PHOSPHATIDYLINOSITOL_SIGNALING_SYSTEM	0.586	1.787	0.002	0.022
KEGG_INOSITOL_PHOSPHATE_METABOLISM	0.603	1.78	0.006	0.023
KEGG_PATHWAYS_IN_CANCER	0.498	1.723	0.004	0.041
KEGG_COLORECTAL_CANCER	0.575	1.719	0.006	0.04
KEGG_VASOPRESSIN_REGULATED_WATER_REABSORPTION	0.603	1.717	0.01	0.04
KEGG_WNT_SIGNALING_PATHWAY	0.515	1.717	0.004	0.039
KEGG_CYTOSOLIC_DNA_SENSING_PATHWAY	0.557	1.716	0.008	0.038
KEGG_AMINO_SUGAR_AND_NUCLEOTIDE_SUGAR_METABOLISM	0.534	1.714	0.008	0.038
KEGG_OTHER_GLYCAN_DEGRADATION	0.663	1.709	0.006	0.039
KEGG_RENAL_CELL_CARCINOMA	0.558	1.687	0.008	0.047
KEGG_PROTEIN_EXPORT	0.631	1.683	0.018	0.047
KEGG_RIG_I_LIKE_RECEPTOR_SIGNALING_PATHWAY	0.523	1.678	0.012	0.048
KEGG_ADHERENS_JUNCTION	0.562	1.671	0.019	0.05
KEGG_ERBB_SIGNALING_PATHWAY	0.525	1.661	0.018	0.053
KEGG_SELENOAMINO_ACID_METABOLISM	0.553	1.66	0.011	0.052
KEGG_LONG_TERM_POTENTIATION	0.511	1.658	0.01	0.052
KEGG_REGULATION_OF_ACTIN_CYTOSKELETON	0.493	1.654	0.016	0.052
KEGG_PANCREATIC_CANCER	0.565	1.653	0.014	0.052
KEGG_NON_SMALL_CELL_LUNG_CANCER	0.541	1.649	0.008	0.052
KEGG_MELANOGENESIS	0.482	1.639	0.008	0.054
KEGG_NOTCH_SIGNALING_PATHWAY	0.576	1.635	0.002	0.055
KEGG_NOD_LIKE_RECEPTOR_SIGNALING_PATHWAY	0.545	1.628	0.038	0.058
KEGG_ENDOMETRIAL_CANCER	0.541	1.625	0.023	0.058
KEGG_TIGHT_JUNCTION	0.476	1.618	0.014	0.06
KEGG_CHRONIC_MYELOID_LEUKEMIA	0.536	1.611	0.025	0.063
KEGG_GLIOMA	0.496	1.61	0.016	0.063
KEGG_APOPTOSIS	0.515	1.609	0.037	0.062
KEGG_GNRH_SIGNALING_PATHWAY	0.487	1.608	0.01	0.061
KEGG_GLYCEROPHOSPHOLIPID_METABOLISM	0.438	1.606	0.009	0.061
KEGG_TOLL_LIKE_RECEPTOR_SIGNALING_PATHWAY	0.495	1.605	0.023	0.061
KEGG_GAP_JUNCTION	0.508	1.602	0.024	0.061
KEGG_GLYCOSAMINOGLYCAN_BIOSYNTHESIS_HEPARAN_SULFATE	0.551	1.571	0.028	0.075
KEGG_VEGF_SIGNALING_PATHWAY	0.463	1.562	0.019	0.078
KEGG_INSULIN_SIGNALING_PATHWAY	0.442	1.561	0.018	0.078
KEGG_SMALL_CELL_LUNG_CANCER	0.506	1.559	0.036	0.077
KEGG_FC_EPSILON_RI_SIGNALING_PATHWAY	0.474	1.557	0.018	0.077
KEGG_RIBOFLAVIN_METABOLISM	0.578	1.552	0.029	0.08
KEGG_MAPK_SIGNALING_PATHWAY	0.439	1.545	0.024	0.082
KEGG_GLUTATHIONE_METABOLISM	0.46	1.536	0.034	0.086
KEGG_LONG_TERM_DEPRESSION	0.46	1.534	0.02	0.085
KEGG_SPHINGOLIPID_METABOLISM	0.505	1.532	0.04	0.085
KEGG_ACUTE_MYELOID_LEUKEMIA	0.505	1.522	0.028	0.089
KEGG_PROSTATE_CANCER	0.467	1.509	0.05	0.096
KEGG_BASAL_CELL_CARCINOMA	0.468	1.472	0.045	0.113
